# Supplementary material for: Intestinal dysbiosis in children with short bowel syndrome is associated with impaired outcome
Source: Microbiome. 2015 May 4;3:18. doi: 10.1186/s40168-015-0084-7 (PMC4418071; doi:10.1186/s40168-015-0084-7)
Supplement: Additional file 1: Table S1. — (excel) SBS OTU information: for each sample; number of non-singleton OTU as well as most dominant OTU, with respective description is presented. [file 40168_2015_84_MOESM1_ESM.xlsx]

## Sheet: SBS_otu_info.csv
,No. of non-singleton OTUs,Largest OTU,No. of reads,OTU Taxa
1A,32,OTU2529285,149879.0,Enterobacteriaceae	g__Enterobacter	s__ludwigii
2A,485,OTU2383341,33909.0,Bacteroidaceae	g__Bacteroides	s__uniformis
2C1,914,OTU825808,29686.0,Bifidobacteriaceae	g__Bifidobacterium	s__
2C2,828,OTU188126,28402.0,Ruminococcaceae	g__Faecalibacterium	s__prausnitzii
3A,109,OTU4423027,48302.0,Enterobacteriaceae	g__	s__
4A,383,OTU4375664,45303.0,Veillonellaceae	g__Megasphaera	s__
8A,58,OTU581021,150308.0,Enterobacteriaceae	g__	s__
9A,97,OTU581021,93850.0,Enterobacteriaceae	g__	s__
11A,556,OTU2689396,33455.0,Enterobacteriaceae	g__	s__
11C1,806,OTU197208,17840.0,Lachnospiraceae	g__Blautia	s__
11C2,1221,OTU370086,8625.0,Ruminococcaceae	g__	s__
12A,92,OTU171232,114601.0,Lactobacillaceae	g__Lactobacillus	s__
12C,1356,OTU4406684,30640.0,Prevotellaceae	g__Prevotella	s__copri
13A,229,OTU146935,41228.0,Lactobacillaceae	g__Lactobacillus	s__
13C1,1056,OTU180857,9367.0,Ruminococcaceae	g__Ruminococcus	s__
13C2,1210,OTU4481613,10754.0,Coriobacteriaceae	g__Collinsella	s__aerofaciens
16A,223,OTU825808,47863.0,Bifidobacteriaceae	g__Bifidobacterium	s__
18A,422,OTU163857,72348.0,Succinivibrionaceae	g__Succinivibrio	s__
